# Supplementary material for: ESKD Risk Prediction Model in a Multicenter Chronic Kidney Disease Cohort in China: A Derivation, Validation, and Comparison Study
Source: J Clin Med. 2023 Feb 14;12(4):1504. doi: 10.3390/jcm12041504 (PMC9965616; doi:10.3390/jcm12041504)
Supplement: Supplementary file 1 [file jcm-12-01504-s001.zip]

Archive with 1 entries (1 files):
- jcm-2157018-supplementary.pdf
